# Supplementary material for: Comparative genomics of 11 complete chloroplast genomes of Senecioneae (Asteraceae) species: DNA barcodes and phylogenetics
Source: Bot Stud. 2019 Aug 22;60:17. doi: 10.1186/s40529-019-0265-y (PMC6706487; doi:10.1186/s40529-019-0265-y)
Supplement: Supplementary file 1 — Additional file 1: Table S1. Details of the Asteraceae species used in the phylogenetic analyses. [file 40529_2019_265_MOESM1_ESM.xlsx]

## Sheet: Sheet1
Table S1. Details of the Asteraceae species used in the phylogenetic analyses.
Taxon Name	GenBank Acc. No.	Tribe	Taxon Name	GenBank Acc. No.	Tribe
Achyrachaena mollis	NC_036504	Madieae	Helianthus debilis	NC_007977	Heliantheae
Ageratina adenophora	NC_015621	Eupatorieae	Helianthus divaricatus	NC_023109	Heliantheae
Ambrosia trifida	NC_036810	Heliantheae	Helianthus giganteus	NC_023107	Heliantheae
Anaphalis sinica	NC_034648	Gnaphalieae	Heterothalamus alienus	NC_034855	Astereae
Archibaccharis asperifolia	NC_034848	Astereae	Hinterhubera ericoides	NC_034884	Astereae
Artemisia annua	NC_034683	Anthemideae	Jacobaea vulgaris	NC_015543	Senecioneae
Aster spathulifolius	NC_027434	Astereae	Lactuca sativa	NC_007578	Cichorieae
Atractylodes chinensis	NC_037483	Cardueae	Laennecia sophiifolia	NC_034877	Astereae
Atractylodes lancea	NC_037483	Cardueae	Laestadia muscicola	NC_034858	Astereae
Aztecaster matudae	NC_034898	Astereae	Lagenophora cuchumatanica	NC_034819	Astereae
Baccharis genistelloides	KX063864	Astereae	Leontopodium leiolepis	NC_027835	Gnaphalieae
Baccharis tricuneata	NC_034868	Astereae	Llerasia caucana	NC_034821	Astereae
Blakiella bartsiifolia	NC_034866	Astereae	Ligularia veitchiana	NC_039385	Senecioneae
Carthamus tinctorius	NC_030783	Cardueae	Ligularia fischeri	NC_039352	Senecioneae
Centaurea diffusa	NC_024286	Cardueae	Ligularia jaluensis	NC_039383	Senecioneae
Chrysanthemum indicum	NC_020320	Anthemideae	Ligularia mongolica	NC_039384	Senecioneae
Cirsium vulgare	NC_036967	Cardueae	Ligularia intermedia	NC_039382	Senecioneae
Conyza bonariensis	NC_035884	Astereae	Ligularia hodgsonii	NC_039381	Senecioneae
Cynara baetica	NC_028005	Cardueae	Mikania micrantha	NC_031833	Eupatorieae
Cynara cardunculus var. scolymus	KM035764	Cardueae	Oritrophium peruvianum	NC_034849	Astereae
Dendrosenecio battiscombei	NC_036833	Senecioneae	Parastrephia quadrangularis	NC_034890	Astereae
Dendrosenecio brassiciformis	NC_037960	Senecioneae	Parthenium argentatum	NC_013553	Heliantheae
Dendrosenecio johnstonii	NC_037959	Senecioneae	Pericallis hybrida	NC_031898	Senecioneae
Dendrosenecio elgonensis subsp. elgonensis	NC_036832	Senecioneae	Praxelis clematidea	NC_023833	Eupatorieae
Dendrosenecio keniodendron	NC_036831	Senecioneae	Saussurea involucrata	NC_029465	Cardueae
Dendrosenecio meruensis	NC_037958	Senecioneae	Saussurea polylepis	NC_036490	Cardueae
Diplostephium juniperinum	NC_034847	Astereae	Senecio keniophytum	MH483946	Senecioneae
Diplostephium goodspeedii	NC_034901	Astereae	Senecio moorei	MH483949	Senecioneae
Diplostephium lechleri	NC_034816	Astereae	Senecio purtschelleri	MH483947	Senecioneae
Diplostephium meyenii	NC_034824	Astereae	Senecio schweinfurthii	MH483950	Senecioneae
Echinacea paradoxa	NC_034320	Heliantheae	Senecio roseiflorus	MH483948	Senecioneae
Echinacea purpurea	NC_034327	Heliantheae	Silybum marianum	NC_028027	Cardueae
Eclipta prostrata	NC_030773	Heliantheae	Soliva sessilis	NC_034851	Anthemideae
Eschenbachia blinii	NC_037605	Astereae	Taraxacum amplum	NC_031816	Cichorieae
Exostigma notobellidiastrum	NC_034864	Astereae	Taraxacum mongolicum	NC_031816	Cichorieae
Floscaldasia hypsophila	NC_034888	Astereae	Westoniella kohkemperi	NC_034889	Astereae
Galinsoga quadriradiata	NC_031853	Millerieae	Adenophora stricta	NC_036223	Campanulaceae	Outgroup
Guizotia abyssinica	NC_010601	Millerieae	Adenophora divaricata	NC_036221	Campanulaceae	Outgroup
Helianthus annuus	NC_007977	Heliantheae
